# Supplementary material for: Impact of Early Nutrient Intake and First Year Growth on Neurodevelopment of Very Low Birth Weight Newborns
Source: Nutrients. 2022 Sep 6;14(18):3682. doi: 10.3390/nu14183682 (PMC9506449; doi:10.3390/nu14183682)
Supplement: Supplementary file 1 [file nutrients-14-03682-s001.zip]

Archive with 1 entries (1 files):
- nutrients-1900939-supplementary.pdf
